# Supplementary material for: Reproductive Cessation and Post-Reproductive Lifespan in Honeybee Workers
Source: Biology (Basel). 2024 Apr 24;13(5):287. doi: 10.3390/biology13050287 (PMC11117506; doi:10.3390/biology13050287)
Supplement: Supplementary file 1 [file biology-13-00287-s001.zip]

Archive with 1 entries (1 files):
- biology-2942124-supplementary.xls
