# Supplementary material for: Reproductive Cessation and Post-Reproductive Lifespan in Honeybee Workers
Source: Biology (Basel). 2024 Apr 24;13(5):287. doi: 10.3390/biology13050287 (PMC11117506; doi:10.3390/biology13050287)
Supplement: Supplementary file 1 [file biology-13-00287-s001.zip › biology-2942124-supplementary.xls]

## Sheet: kolonia 1
kolonia 1										procenty	kolonia 1
kontrola											kontrola
	wiek											wiek
	15	18	21	24	27	30	33	36				15	18	21	24	27	30	33	36
0	2	5	8	11	11	18	26	20			0	0.1	0.25	0.4	0.55	0.55	0.9	0.866667	1
1	6	7	7	1	3	1	1	0			1	0.3	0.35	0.35	0.05	0.15	0.05	0.0333333	0
2	2	3	1	3	3	0	0	0			2	0.1	0.15	0.05	0.15	0.15	0	0	0
3	10	5	4	5	3	1	3	0			3	0.5	0.25	0.2	0.25	0.15	0.05	0.1	0
suma	20	20	20	20	20	20	30	20			suma
kolonia 1											kolonia 1
kłute											kłute
	wiek											wiek
	15	18	21	24	27	30	33	36				15	18	21	24	27	30	33	36
1	15	17	14	17	19	13	3	17			1	0.75	0.85	0.7	0.85	0.95	1	0.75	0.85
2	3	3	5	2	0	0	0	3			2	0.15	0.15	0.25	0.1	0	0	0	0.15
3	1	0	1	0	0	0	1	0			3	0.05	0	0.05	0	0	0	0.25	0
4	1	0	0	1	1	0	0	0			4	0.05	0	0	0.05	0.05	0	0	0
suma	20	20	20	20	20	13	4	20			suma
											kolonia 1
											wiek	15		18		21		24		27		30		33		36
												kontrola 15	kłute 15	kontrola 18	kłute 18	kontrola 21	kłute 21	kontrola 24	kłute 24	kontrola 27	kłute 27	kontrola 30	kłute 30	kontrola 33	kłute 33	kontrola 36	kłute 36
											1	0.1	0.75	0.25	0.85	0.4	0.7	0.55	0.85	0.55	0.95	0.9	1	0.866667	0.75	1	0.85
											2	0.3	0.15	0.35	0.15	0.35	0.25	0.05	0.1	0.15	0	0.05	0	0.0333333	0	0	0.15
											3	0.1	0.05	0.15	0	0.05	0.05	0.15	0	0.15	0	0	0	0	0.25	0	0
											4	0.5	0.05	0.25	0	0.2	0	0.25	0.05	0.15	0.05	0.05	0	0.1	0	0	0

## Sheet: Longevity
Survival of bees (percent of marked bees recapture in different age)
age of bees	survival (percent )	treatment
15	58.4416	control
15	31.8182	control
15	69.8529	control
18	51.0101	control
18	33.5443	control
18	64.2857	control
21	48.4733	control
21	28.2609	control
21	57.5758	control
24	50.9036	control
24	41.0714	control
24	67.8049	control
27	39.4203	control
27	29.1925	control
27	66.9565	control
30	34.7059	control
30	26.6904	control
30	44.4444	control
33	20.7254	control
33	20	control
33	22.2581	control
36	24.2138	control
36	17.5	control
36	27.907	control
15	27.4892	injury
15	28.4091	injury
15	37.1324	injury
18	14.6465	injury
18	29.4304	injury
18	26.6667	injury
21	9.92366	injury
21	17.3913	injury
21	25.2525	injury
24	7.37952	injury
24	20.2381	injury
24	27.8049	injury
27	3.76812	injury
27	21.4286	injury
27	32.3913	injury
30	1.91176	injury
30	15.4804	injury
30	21.8519	injury
33	0.997506	injury
33	11.2546	injury
33	7.09677	injury
36	6.11285	injury
36	7.8125	injury
36	8.43023	injury

## Sheet: ovaries and hypopahryngeal 
	Ovary number, size, score and hypopharyngeal gland
	data for every bees
no. of bees	colony	age	tratment	no. of ovariole	size of ovary (um)	score of ovaries	hypoharyngeal gland (um)
1	1	36	control	8	61	0	105.85
2	1	36	control	8	48.8	0	103.152
3	1	36	control	7	48.8	0	143.778
4	1	36	control	2	48.8	0	93.6506
5	1	36	control	6	48.8	0	85.2737
6	1	36	control	12	48.8	0	100.455
7	1	36	control	4	24.4	0	162.801
8	1	36	control	2	48.8	0	93.174
9	1	36	control	7	48.8	0	97.6838
10	1	36	control	4	48.8	0	85.7076
11	1	36	control	9	61	0	88.2666
12	1	36	control	6	36.6	0	100.085
13	1	36	control	8	36.6	0	102.791
14	1	36	control	7	61	0	110.715
15	1	36	control	9	24.4	0	101.63
16	1	36	control	4	36.6	0	112.971
17	1	36	control	5	24.4	0	110.782
18	1	36	control	5	24.4	0	95.5332
19	1	36	control	3	61	0	101.264
20	1	36	control	4	36.6	0	108.001
1	1	36	injury	7	48.8	0	93.0944
2	1	36	injury	14	61	0	103.94
3	1	36	injury	4	36.6	0	91.7294
4	1	36	injury	9	61	0	116.272
5	1	36	injury	9	48.8	0	120.964
6	1	36	injury	7	61	0	97.7597
7	1	36	injury	3	85.4	1	113.952
8	1	36	injury	2	85.4	1	104.367
9	1	36	injury	12	73.2	1	108.207
10	1	36	injury	8	48.8	0	106.549
11	1	36	injury	5	36.6	0	81.8098
12	1	36	injury	7	36.6	0	105.147
13	1	36	injury	2	61	0	99.1165
14	1	36	injury	7	24.4	0	84.0467
15	1	36	injury	9	48.8	0	100.307
16	1	36	injury	5	36.6	0	80.7141
17	1	36	injury	9	36.6	0	98.0628
18	1	36	injury	10	36.6	0	88.0984
19	1	36	injury	8	48.8	0	100.676
20	1	36	injury	12	61	0	117.036
1	1	33	control	16	61	0	110.648
2	1	33	control	4	48.8	0	113.691
3	1	33	control	10	48.8	0	121.637
4	1	33	control	8	61	1	137.284
5	1	33	control	6	48.8	0	127.591
6	1	33	control	9	61	0	124.947
7	1	33	control	6	48.8	0	98.8166
8	1	33	control	4	73.2	0	104.58
9	1	33	control	12	73.2	0	98.5911
10	1	33	control	4	48.8	0	106.618
11	1	33	control	8	109.8	3	111.383
12	1	33	control	12	109.8	3	113.168
13	1	33	control	19	85.4	0	134.444
14	1	33	control	6	207.4	3	176.281
15	1	33	control	3	48.8	0	85.7942
16	1	33	control	2	48.8	0	115.696
17	1	33	control	12	48.8	0	98.7415
18	1	33	control	6	73.2	0	88.8531
19	1	33	control	7	48.8	0	92.0524
20	1	33	control	9	48.8	0	106.966
1	1	33	injury	3	36.6	0	137.931
2	1	33	injury	4	36.6	0	75.4888
3	1	33	injury	5	85.4	2	94.5181
4	1	33	injury	6	61	0	83.9583
1	1	30	control	7	73.2	0	92.9348
2	1	30	control	11	48.8	0	90.6717
3	1	30	control	6	48.8	0	155.433
4	1	30	control	7	48.8	0	107.381
5	1	30	control	10	36.6	0	124.53
6	1	30	control	8	48.8	0	117.857
7	1	30	control	3	36.6	0	88.4346
8	1	30	control	5	134.2	3	109.773
9	1	30	control	7	48.8	0	89.8497
10	1	30	control	8	36.6	0	108.138
11	1	30	control	8	61	0	113.168
12	1	30	control	6	48.8	0	112.642
13	1	30	control	12	61	1	132.61
14	1	30	control	10	73.2	0	97.8356
15	1	30	control	5	61	0	158.225
16	1	30	control	5	73.2	0	104.651
17	1	30	control	8	61	0	98.1385
18	1	30	control	10	61	0	97.1506
19	1	30	control	4	48.8	0	103.582
20	1	30	control	7	61	0	125.125
1	1	30	injury	16	24.4	0	85.4475
2	1	30	injury	4	36.6	0	82.1718
3	1	30	injury	4	48.8	0	92.9348
4	1	30	injury	6	48.8	0	93.6506
5	1	30	injury	4	48.8	0	84.0467
6	1	30	injury	10	61	0	98.2141
7	1	30	injury	13	73.2	0	105.71
8	1	30	injury	3	48.8	0	81.9004
9	1	30	injury	4	61	0	89.6843
10	1	30	injury	4	48.8	0	78.854
11	1	30	injury	4	61	0	89.2697
12	1	30	injury	7	61	0	100.307
13	1	30	injury	6	36.6	0	100.676
1	1	27	control	6	73.2	0	84.8375
2	1	27	control	4	183	3	147.949
3	1	27	control	12	73.2	0	126.833
4	1	27	control	6	48.8	1	118.547
5	1	27	control	6	109.8	2	119.607
6	1	27	control	6	73.2	1	112.312
7	1	27	control	4	73.2	0	113.691
8	1	27	control	7	61	0	105.85
9	1	27	control	6	61	0	122.911
10	1	27	control	6	61	1	99.5647
11	1	27	control	12	61	0	159.207
12	1	27	control	4	36.6	0	105.217
13	1	27	control	2	48.8	0	122.002
14	1	27	control	4	97.6	2	153.56
15	1	27	control	10	61	0	167.43
16	1	27	control	13	146.4	3	126.011
17	1	27	control	7	61	0	156.385
18	1	27	control	13	61	0	119.42
19	1	27	control	4	97.6	3	136.525
20	1	27	control	5	109.8	2	120.164
1	1	27	injury	6	36.6	0	70.9279
2	1	27	injury	5	61	0	80.9894
3	1	27	injury	8	36.6	0	89.9322
4	1	27	injury	15	48.8	0	79.7895
5	1	27	injury	7	61	0	110.38
6	1	27	injury	4	36.6	0	122.245
7	1	27	injury	3	36.6	0	80.7141
8	1	27	injury	8	122	3	160.737
9	1	27	injury	2	61	0	115.44
10	1	27	injury	4	36.6	0	91.324
11	1	27	injury	5	48.8	0	81.4462
12	1	27	injury	4	61	0	97.7597
13	1	27	injury	10	36.6	0	85.0122
14	1	27	injury	7	48.8	0	88.2666
15	1	27	injury	5	61	0	83.7814
16	1	27	injury	3	36.6	0	82.1718
17	1	27	injury	5	48.8	0	87.9297
18	1	27	injury	5	48.8	0	62.592
19	1	27	injury	6	48.8	0	75.0946
20	1	27	injury	9	36.6	0	90.0147
1	1	24	control	6	61	0	131.317
2	1	24	control	3	146.4	3	129.954
3	1	24	control	9	146.4	3	143.261
4	1	24	control	5	61	0	86.1394
5	1	24	control	4	85.4	1	93.492
6	1	24	control	5	61	0	109.367
7	1	24	control	18	329.4	3	135.816
8	1	24	control	9	97.6	2	142.586
9	1	24	control	6	146.4	2	137.877
10	1	24	control	9	207.4	3	149.793
11	1	24	control	8	48.8	0	138.735
12	1	24	control	4	158.6	3	123.273
13	1	24	control	17	48.8	0	68.6959
14	1	24	control	10	61	0	92.2939
15	1	24	control	7	61	0	97.1506
16	1	24	control	7	61	0	149.397
17	1	24	control	11	61	0	95.9208
18	1	24	control	8	61	0	125.834
19	1	24	control	9	97.6	2	145.216
20	1	24	control	9	61	0	92.9348
1	1	24	injury	2	73.2	0	82.9805
2	1	24	injury	4	48.8	0	86.0532
3	1	24	injury	5	61	0	81.4462
4	1	24	injury	12	48.8	0	93.2536
5	1	24	injury	11	61	1	89.767
6	1	24	injury	4	61	0	115.311
7	1	24	injury	8	61	0	86.1394
8	1	24	injury	8	48.8	0	89.1865
9	1	24	injury	20	36.6	0	77.0454
10	1	24	injury	12	61	1	88.1825
11	1	24	injury	12	48.8	0	82.622
12	1	24	injury	5	48.8	0	96.2297
13	1	24	injury	5	48.8	0	86.2255
14	1	24	injury	14	36.6	0	88.0141
15	1	24	injury	6	61	0	117.605
16	1	24	injury	12	183	3	170.199
17	1	24	injury	9	36.6	0	86.7403
18	1	24	injury	13	48.8	0	84.8375
19	1	24	injury	19	73.2	0	132.33
20	1	24	injury	7	48.8	0	84.6624
1	1	21	control	10	122	3	149.248
2	1	21	control	5	61	1	103.295
3	1	21	control	3	85.4	0	157.473
4	1	21	control	6	61	1	140.436
5	1	21	control	2	73.2	1	150.732
6	1	21	control	7	280.6	3	143.571
7	1	21	control	7	48.8	0	127.707
8	1	21	control	10	73.2	1	153.367
9	1	21	control	6	48.8	1	89.9322
10	1	21	control	11	61	1	121.454
11	1	21	control	5	219.6	3	156.385
12	1	21	control	4	48.8	0	88.4346
13	1	21	control	3	36.6	0	122.548
14	1	21	control	13	73.2	0	152.785
15	1	21	control	8	73.2	0	131.599
16	1	21	control	5	134.2	3	159.02
17	1	21	control	10	73.2	1	105.639
18	1	21	control	14	73.2	0	115.889
19	1	21	control	9	73.2	0	142.742
20	1	21	control	15	85.4	2	120.902
1	1	21	injury	6	48.8	0	93.0146
2	1	21	injury	12	61	1	89.1033
3	1	21	injury	5	61	0	89.1033
4	1	21	injury	16	61	1	137.392
5	1	21	injury	8	61	0	85.8806
6	1	21	injury	5	73.2	0	86.569
7	1	21	injury	7	48.8	0	83.1591
8	1	21	injury	13	48.8	0	86.8258
9	1	21	injury	9	61	1	81.8098
10	1	21	injury	11	61	1	86.1394
11	1	21	injury	8	48.8	1	88.5185
12	1	21	injury	11	48.8	0	88.2666
13	1	21	injury	10	61	0	85.5343
14	1	21	injury	5	36.6	0	70.8232
15	1	21	injury	6	61	0	81.5372
16	1	21	injury	5	61	0	82.4422
17	1	21	injury	16	134.2	2	103.224
18	1	21	injury	14	61	0	85.5343
19	1	21	injury	8	48.8	0	85.3606
20	1	21	injury	3	73.2	0	93.0146
1	1	18	control	10	122	1	114.082
2	1	18	control	5	61	1	150.732
3	1	18	control	5	183	3	152.785
4	1	18	control	8	109.8	2	137.5
5	1	18	control	4	134.2	3	153.27
6	1	18	control	4	73.2	2	150.732
7	1	18	control	5	97.6	2	153.222
8	1	18	control	7	73.2	1	96.6913
9	1	18	control	3	85.4	1	145.98
10	1	18	control	18	73.2	1	91.08
11	1	18	control	6	61	1	92.2134
12	1	18	control	4	73.2	0	79.8824
13	1	18	control	8	61	0	152.931
14	1	18	control	7	268.4	3	147.346
15	1	18	control	9	231.8	3	162.756
16	1	18	control	10	85.4	0	174.971
17	1	18	control	6	61	0	89.2697
18	1	18	control	10	73.2	1	136.307
19	1	18	control	10	268.4	3	108.138
20	1	18	control	4	61	0	102.575
1	1	18	injury	8	61	0	82.891
2	1	18	injury	4	85.4	1	94.361
3	1	18	injury	5	48.8	0	88.0141
4	1	18	injury	3	48.8	0	91.324
5	1	18	injury	14	61	0	86.3115
6	1	18	injury	8	61	0	83.3374
7	1	18	injury	5	48.8	0	96.6913
8	1	18	injury	9	61	0	84.5747
9	1	18	injury	13	61	1	77.5255
10	1	18	injury	5	61	0	72.5824
11	1	18	injury	5	61	0	80.7141
12	1	18	injury	3	61	0	78.6656
13	1	18	injury	15	61	0	85.621
14	1	18	injury	7	61	0	87.5916
15	1	18	injury	8	61	0	87.252
16	1	18	injury	4	61	0	92.0524
17	1	18	injury	4	48.8	0	82.4422
18	1	18	injury	4	73.2	0	159.439
19	1	18	injury	4	85.4	1	92.3742
20	1	18	injury	2	85.4	0	92.2939
1	1	15	control	8	280.6	3	168.314
2	1	15	control	6	134.2	3	162.116
3	1	15	control	14	122	2	171.675
4	1	15	control	15	61	1	97.3795
5	1	15	control	18	134.2	3	137.5
6	1	15	control	10	61	1	160.968
7	1	15	control	9	366	3	156.29
8	1	15	control	2	280.6	3	166.675
9	1	15	control	10	73.2	0	91.6485
10	1	15	control	10	170.8	3	164.298
11	1	15	control	6	61	1	82.622
12	1	15	control	6	73.2	1	145.777
13	1	15	control	6	61	0	92.695
14	1	15	control	10	231.8	3	127.882
15	1	15	control	2	109.8	2	158.553
16	1	15	control	3	73.2	1	149.843
17	1	15	control	5	244	3	147.849
18	1	15	control	5	61	1	96.0754
19	1	15	control	7	280.6	3	146.64
20	1	15	control	7	329.4	3	156.385
1	1	15	injury	2	61	1	81.719
2	1	15	injury	5	73.2	0	88.2666
3	1	15	injury	5	73.2	0	85.4475
4	1	15	injury	5	61	1	91.08
5	1	15	injury	4	61	0	92.695
6	1	15	injury	4	61	0	109.027
7	1	15	injury	9	36.6	0	74.2999
8	1	15	injury	3	73.2	0	93.888
9	1	15	injury	19	73.2	1	94.2823
10	1	15	injury	7	61	0	94.1248
11	1	15	injury	14	268.4	3	148.75
12	1	15	injury	8	61	0	93.492
13	1	15	injury	7	61	0	87.422
14	1	15	injury	11	61	0	88.686
15	1	15	injury	5	61	0	94.0459
16	1	15	injury	11	134.2	2	166.407
17	1	15	injury	4	48.8	0	90.2616
18	1	15	injury	6	36.6	0	91.4053
19	1	15	injury	3	61	0	86.9112
20	1	15	injury	6	73.2	0	81.991
1	2	36	control	7	73.2	0	151.791
2	2	36	control	5	36.6	0	113.007
3	2	36	control	4	48.8	0	82.8343
4	2	36	control	5	48.8	0	107.402
5	2	36	control	12	48.8	0	87.8061
6	2	36	control	4	73.2	0	91.1333
7	2	36	control	8	73.2	1	99.7868
8	2	36	control	5	73.2	1	108.779
9	2	36	control	7	61	0	111.013
10	2	36	control	12	61	1	118.535
11	2	36	control	8	36.6	0	82.4742
12	2	36	control	11	48.8	0	81.2011
13	2	36	control	12	146.4	2	121.02
14	2	36	control	8	48.8	2	147.262
15	2	36	control	8	48.8	0	93.3121
16	2	36	control	8	73.2	1	87.8908
17	2	36	control	8	85.4	1	110.138
18	2	36	control	3	61	0	77.8318
19	2	36	control	8	73.2	1	81.8401
20	2	36	control	5	73.2	1	89.5683
1	2	36	injury	7	97.6	0	100.973
2	2	36	injury	8	73.2	0	109.256
3	2	36	injury	6	61	0	82.8343
4	2	36	injury	5	61	0	81.2011
5	2	36	injury	6	48.8	0	87.9755
6	2	36	injury	8	61	0	78.2133
7	2	36	injury	7	48.8	0	122.244
8	2	36	injury	4	48.8	0	85.4871
9	2	36	injury	5	48.8	0	80.1866
10	2	36	injury	8	231.8	3	140.803
11	2	36	injury	2	48.8	0	82.4742
12	2	36	injury	5	61	0	84.2595
13	2	36	injury	2	36.6	0	83.0138
14	2	36	injury	10	61	0	85.8346
15	2	36	injury	6	61	0	94.8937
16	2	36	injury	5	48.8	0	106.567
17	2	36	injury	8	61	0	105.585
18	2	36	injury	12	73.2	0	94.8937
19	2	36	injury	6	48.8	0	96.9881
20	2	36	injury	8	73.2	0	84.8755
1	2	33	control	5	48.8	0	92.6718
2	2	33	control	9	73.2	0	120.094
3	2	33	control	3	73.2	0	77.1596
4	2	33	control	7	24.4	0	83.3716
5	2	33	control	10	109.8	2	128.477
6	2	33	control	5	48.8	0	111.682
7	2	33	control	8	48.8	0	78.0228
8	2	33	control	6	48.8	0	97.7524
9	2	33	control	6	61	0	115.095
10	2	33	control	7	61	0	78.7822
11	2	33	control	8	61	0	91.8653
12	2	33	control	9	85.4	1	95.0504
13	2	33	control	7	48.8	0	82.9241
14	2	33	control	6	61	0	93.1524
15	2	33	control	3	48.8	0	85.3128
16	2	33	control	6	61	0	86.6114
17	2	33	control	13	61	0	170.538
18	2	33	control	9	85.4	2	119.908
19	2	33	control	12	61	0	91.5407
20	2	33	control	3	48.8	0	74.2097
1	2	33	injury	4	61	0	100.233
2	2	33	injury	8	61	0	90.642
3	2	33	injury	6	97.6	1	99.8613
4	2	33	injury	7	61	0	93.0725
5	2	33	injury	3	36.6	0	80.8336
6	2	33	injury	7	48.8	0	81.931
7	2	33	injury	9	61	1	89.6513
8	2	33	injury	11	61	0	117.209
9	2	33	injury	8	36.6	0	74.1094
10	2	33	injury	6	48.8	1	80.8336
11	2	33	injury	8	48.8	0	75.8954
12	2	33	injury	5	61	0	87.2961
13	2	33	injury	6	48.8	0	79.4406
14	2	33	injury	4	61	0	75.2059
15	2	33	injury	6	97.6	1	128.882
16	2	33	injury	5	36.6	0	73.2
17	2	33	injury	8	48.8	0	90.9698
18	2	33	injury	11	219.6	3	126.903
19	2	33	injury	6	48.8	0	81.931
20	2	33	injury	5	61	0	90.724
1	2	30	control	4	207.4	3	140.008
2	2	30	control	11	48.8	0	71.1376
3	2	30	control	8	61	0	81.0176
4	2	30	control	9	73.2	2	110.543
5	2	30	control	5	61	1	103.808
6	2	30	control	9	48.8	0	86.267
7	2	30	control	13	73.2	1	108.847
8	2	30	control	7	219.6	3	114.576
9	2	30	control	7	48.8	0	81.2011
10	2	30	control	4	48.8	0	91.0516
11	2	30	control	5	109.8	3	158.647
12	2	30	control	7	146.4	2	125.666
13	2	30	control	4	61	0	88.6496
14	2	30	control	5	61	0	68.6894
15	2	30	control	6	48.8	0	86.6114
16	2	30	control	5	61	0	91.7842
17	2	30	control	3	134.2	1	138.619
18	2	30	control	5	48.8	0	94.8937
19	2	30	control	9	97.6	1	173.094
20	2	30	control	6	48.8	0	90.9698
1	2	30	injury	5	48.8	0	76.2866
2	2	30	injury	8	48.8	0	78.4034
3	2	30	injury	6	48.8	0	81.5668
4	2	30	injury	3	73.2	0	79.9077
5	2	30	injury	10	73.2	1	77.0631
6	2	30	injury	5	73.2	1	77.5444
7	2	30	injury	16	48.8	1	111.147
8	2	30	injury	9	61	0	81.931
9	2	30	injury	3	61	0	86.6114
10	2	30	injury	8	48.8	0	94.1062
11	2	30	injury	13	61	0	69.9774
12	2	30	injury	4	48.8	0	84.3478
13	2	30	injury	17	61	1	90.9698
14	2	30	injury	14	73.2	0	143.732
15	2	30	injury	6	73.2	0	92.6718
16	2	30	injury	3	61	0	87.3813
17	2	30	injury	5	61	0	80.0007
18	2	30	injury	10	146.4	3	119.223
19	2	30	injury	8	36.6	0	87.9755
20	2	30	injury	6	73.2	0	91.2964
1	2	27	control	11	97.6	2	141.488
2	2	27	control	5	48.8	0	85.4
3	2	27	control	17	73.2	1	153.885
4	2	27	control	9	61	0	109.12
5	2	27	control	10	73.2	1	171.148
6	2	27	control	10	73.2	0	86.3533
7	2	27	control	9	183	3	145.738
8	2	27	control	23	170.8	3	147.716
9	2	27	control	4	73.2	0	92.5111
10	2	27	control	7	134.2	3	108.023
11	2	27	control	13	231.8	3	181.12
12	2	27	control	8	158.6	3	162.951
13	2	27	control	2	183	3	141.331
14	2	27	control	4	73.2	0	157.847
15	2	27	control	7	61	0	78.9709
16	2	27	control	4	109.8	3	163.998
17	2	27	control	2	73.2	0	102.944
18	2	27	control	7	61	0	94.1853
19	2	27	control	7	48.8	0	93.2323
20	2	27	control	5	61	0	87.6364
1	2	27	injury	10	61	0	73.2
2	2	27	injury	18	48.8	1	110.812
3	2	27	injury	9	48.8	0	82.4742
4	2	27	injury	12	48.8	1	85.8346
5	2	27	injury	5	61	0	87.1254
6	2	27	injury	8	48.8	1	91.0516
7	2	27	injury	8	48.8	0	85.3128
8	2	27	injury	9	48.8	0	110.678
9	2	27	injury	8	24.4	0	66.8222
10	2	27	injury	5	97.6	2	116.189
11	2	27	injury	3	61	0	87.2108
12	2	27	injury	9	61	0	114.251
13	2	27	injury	17	61	0	88.1445
14	2	27	injury	5	85.4	0	86.0078
15	2	27	injury	6	61	0	73.0983
16	2	27	injury	4	48.8	0	95.6748
17	2	27	injury	9	73.2	2	92.2694
18	2	27	injury	12	48.8	0	83.1034
19	2	27	injury	5	61	0	87.2961
20	2	27	injury	6	48.8	0	102.654
1	2	24	control	2	61	0	112.875
2	2	24	control	6	183	3	161.575
3	2	24	control	10	122	2	116.827
4	2	24	control	4	48.8	0	96.5266
5	2	24	control	6	109.8	2	147.211
6	2	24	control	4	36.6	0	103.808
7	2	24	control	7	97.6	2	105.796
8	2	24	control	7	170.8	3	146.755
9	2	24	control	4	48.8	0	78.4983
10	2	24	control	5	36.6	0	95.6748
11	2	24	control	6	73.2	0	97.4474
12	2	24	control	20	219.6	3	104.806
13	2	24	control	4	280.6	3	135.36
14	2	24	control	13	61	2	145.84
15	2	24	control	17	97.6	2	164.723
16	2	24	control	8	219.6	3	155.041
17	2	24	control	6	48.8	0	83.1034
18	2	24	control	9	109.8	2	158.6
19	2	24	control	5	48.8	0	86.0943
20	2	24	control	3	61	0	73.2
1	2	24	injury	6	48.8	0	75.8954
2	2	24	injury	9	73.2	1	96.6037
3	2	24	injury	4	61	0	92.5915
4	2	24	injury	8	61	1	153.497
5	2	24	injury	11	61	1	121.388
6	2	24	injury	4	73.2	0	89.2353
7	2	24	injury	12	61	1	127.138
8	2	24	injury	6	61	0	88.4815
9	2	24	injury	2	36.6	0	78.6876
10	2	24	injury	3	48.8	0	83.2823
11	2	24	injury	5	48.8	0	155.424
12	2	24	injury	2	36.6	0	69.9774
13	2	24	injury	5	48.8	0	95.285
14	2	24	injury	12	36.6	0	79.7212
15	2	24	injury	10	24.4	0	106.776
16	2	24	injury	10	97.6	0	84.7878
17	2	24	injury	8	73.2	2	151.398
18	2	24	injury	6	48.8	0	92.4306
19	2	24	injury	5	48.8	0	85.1382
20	2	24	injury	7	48.8	0	90.148
1	2	21	control	5	36.6	0	95.8302
2	2	21	control	10	73.2	1	79.1591
3	2	21	control	11	61	1	112.213
4	2	21	control	13	73.2	1	96.5266
5	2	21	control	5	146.4	3	155.424
6	2	21	control	4	48.8	0	87.4664
7	2	21	control	5	61	0	151.84
8	2	21	control	4	61	0	100.825
9	2	21	control	7	48.8	0	102.654
10	2	21	control	14	73.2	0	85.2255
11	2	21	control	11	61	0	90.148
12	2	21	control	4	256.2	3	166.654
13	2	21	control	2	61	0	93.0725
14	2	21	control	4	48.8	0	96.295
15	2	21	control	5	73.2	0	131.341
16	2	21	control	7	48.8	0	91.1333
17	2	21	control	6	61	0	79.1591
18	2	21	control	8	183	3	152.036
19	2	21	control	20	122	3	157.044
20	2	21	control	10	48.8	0	78.0228
1	2	21	injury	5	280.6	3	136.727
2	2	21	injury	8	73.2	0	92.8323
3	2	21	injury	17	85.4	2	152.719
4	2	21	injury	10	48.8	0	86.7831
5	2	21	injury	5	134.2	2	128.303
6	2	21	injury	8	122	2	138.081
7	2	21	injury	16	122	2	148.77
8	2	21	injury	4	36.6	0	89.6513
9	2	21	injury	5	97.6	2	126.139
10	2	21	injury	7	73.2	1	103.664
11	2	21	injury	4	48.8	0	93.3918
12	2	21	injury	8	109.8	1	87.9755
13	2	21	injury	4	36.6	0	90.806
14	2	21	injury	4	48.8	0	86.4394
15	2	21	injury	7	48.8	0	87.5515
16	2	21	injury	10	61	0	108.984
17	2	21	injury	5	61	0	100.456
18	2	21	injury	4	61	0	101.927
19	2	21	injury	6	61	1	73.0983
20	2	21	injury	3	48.8	0	77.1596
1	2	18	control	12	61	1	95.5969
2	2	18	control	8	48.8	0	79.2531
3	2	18	control	13	97.6	2	162.905
4	2	18	control	10	61	1	83.639
5	2	18	control	12	61	0	102.436
6	2	18	control	8	61	0	134.864
7	2	18	control	7	61	0	101.341
8	2	18	control	16	97.6	2	155.376
9	2	18	control	8	73.2	1	169.576
10	2	18	control	12	61	0	140.167
11	2	18	control	4	61	1	94.3432
12	2	18	control	7	85.4	0	93.71
13	2	18	control	5	85.4	1	117.589
14	2	18	control	9	97.6	2	171.322
15	2	18	control	10	61	1	172.707
16	2	18	control	8	85.4	1	84.6121
17	2	18	control	3	61	0	99.0382
18	2	18	control	14	85.4	1	150.461
19	2	18	control	9	122	2	151.103
20	2	18	control	18	61	0	97.0648
1	2	18	injury	6	280.6	3	131.341
2	2	18	injury	10	61	0	94.8937
3	2	18	injury	5	61	0	88.4815
4	2	18	injury	18	109.8	2	162.448
5	2	18	injury	13	48.8	1	81.3842
6	2	18	injury	7	85.4	0	151.938
7	2	18	injury	17	73.2	1	110.341
8	2	18	injury	10	231.8	3	152.329
9	2	18	injury	6	85.4	2	99.2633
10	2	18	injury	5	61	1	123.877
11	2	18	injury	5	61	1	138.78
12	2	18	injury	13	61	1	94.3432
13	2	18	injury	6	61	1	84.1712
14	2	18	injury	16	61	0	109.325
15	2	18	injury	13	158.6	3	115.482
16	2	18	injury	5	73.2	1	103.088
17	2	18	injury	5	61	0	85.2255
18	2	18	injury	6	109.8	2	103.951
19	2	18	injury	12	109.8	3	113.859
20	2	18	injury	14	61	0	87.2108
1	2	15	control	8	195.2	3	148.52
2	2	15	control	14	97.6	0	152.963
3	2	15	control	7	207.4	3	159.162
4	2	15	control	6	122	3	143.784
5	2	15	control	6	61	0	86.9544
6	2	15	control	5	48.8	0	97.4474
7	2	15	control	8	85.4	1	89.3187
8	2	15	control	8	268.4	3	151.889
9	2	15	control	5	61	1	94.6582
10	2	15	control	8	134.2	3	164.044
11	2	15	control	9	97.6	2	161.068
12	2	15	control	10	61	1	78.7822
13	2	15	control	13	97.6	2	128.651
14	2	15	control	4	61	1	91.7031
1	2	15	injury	13	122	2	151.103
2	2	15	injury	7	61	1	83.0138
3	2	15	injury	5	61	0	88.9011
4	2	15	injury	8	97.6	1	91.9462
5	2	15	injury	5	73.2	0	122.851
6	2	15	injury	12	61	0	84.5241
7	2	15	injury	15	256.2	3	132.47
8	2	15	injury	5	61	0	97.4474
9	2	15	injury	7	48.8	1	86.3533
10	2	15	injury	6	122	3	114.446
11	2	15	injury	5	61	0	92.8323
12	2	15	injury	4	73.2	0	88.3974
13	2	15	injury	12	85.4	1	101.194
14	2	15	injury	3	61	0	95.8302
15	2	15	injury	11	73.2	0	92.7521
16	2	15	injury	9	61	0	100.752
17	2	15	injury	10	61	1	92.7521
18	2	15	injury	8	268.4	3	135.305
19	2	15	injury	6	61	0	92.4306
20	2	15	injury	8	73.2	0	95.1287
1	3	36	control	4	48.8	0	94.5008
2	3	36	control	8	61	0	86.267
3	3	36	control	23	61	1	100.678
4	3	36	control	8	36.6	0	71.7626
5	3	36	control	5	73.2	1	92.1887
6	3	36	control	3	61	1	96.5266
7	3	36	control	7	61	0	85.4
8	3	36	control	9	73.2	1	91.3779
9	3	36	control	4	73.2	1	102.073
10	3	36	control	7	48.8	0	92.2694
11	3	36	control	6	48.8	0	110.879
12	3	36	control	9	48.8	0	96.4495
13	3	36	control	5	61	0	97.218
14	3	36	control	12	48.8	0	110.678
15	3	36	control	13	48.8	0	86.1807
16	3	36	control	12	61	0	92.5915
17	3	36	control	4	48.8	0	82.2935
18	3	36	control	12	48.8	0	96.295
19	3	36	control	8	61	0	87.3813
20	3	36	control	5	48.8	0	85.3128
1	3	36	injury	8	48.8	0	68.3636
2	3	36	injury	6	61	0	105.302
3	3	36	injury	8	36.6	0	85.5741
4	3	36	injury	6	61	0	80.4645
5	3	36	injury	7	48.8	0	102.944
6	3	36	injury	8	24.4	0	79.9077
7	3	36	injury	9	61	0	88.3974
8	3	36	injury	4	24.4	0	99.1133
9	3	36	injury	2	48.8	0	87.2108
10	3	36	injury	9	36.6	0	93.551
11	3	36	injury	9	48.8	0	79.5343
12	3	36	injury	8	36.6	0	71.8662
13	3	36	injury	14	48.8	0	90.642
14	3	36	injury	14	48.8	0	72.6899
15	3	36	injury	17	36.6	0	87.6364
16	3	36	injury	9	73.2	0	94.5795
17	3	36	injury	7	48.8	0	99.3383
18	3	36	injury	14	48.8	0	84.6121
19	3	36	injury	6	61	0	116.764
20	3	36	injury	11	48.8	0	94.0271
1	3	33	control	5	36.6	0	92.4306
2	3	33	control	12	61	0	111.08
3	3	33	control	4	48.8	0	102.073
4	3	33	control	6	61	0	104.948
5	3	33	control	4	36.6	0	116.764
6	3	33	control	14	61	0	152.914
7	3	33	control	20	61	0	132.918
8	3	33	control	6	36.6	0	95.8302
9	3	33	control	7	61	0	119.97
10	3	33	control	5	61	1	109.935
11	3	33	control	9	61	0	108.436
12	3	33	control	4	36.6	0	106.007
13	3	33	control	8	48.8	0	94.1062
14	3	33	control	3	61	0	99.5628
15	3	33	control	12	48.8	0	106.147
16	3	33	control	2	48.8	0	113.729
17	3	33	control	4	73.2	0	135.524
18	3	33	control	3	48.8	0	98.7371
19	3	33	control	8	61	0	97.6762
20	3	33	control	12	48.8	0	87.5515
1	3	33	injury	8	24.4	0	90.5598
2	3	33	injury	6	48.8	0	102.654
3	3	33	injury	7	61	0	97.7524
4	3	33	injury	4	48.8	0	106.287
5	3	33	injury	7	48.8	0	90.9698
6	3	33	injury	6	48.8	0	69.0136
7	3	33	injury	4	61	0	96.2177
8	3	33	injury	8	36.6	0	78.6876
9	3	33	injury	4	61	0	114.576
10	3	33	injury	4	48.8	0	98.8878
11	3	33	injury	4	61	0	85.9213
12	3	33	injury	6	48.8	0	93.9479
13	3	33	injury	3	73.2	0	98.7371
14	3	33	injury	4	73.2	0	74.6098
15	3	33	injury	9	61	0	87.4664
16	3	33	injury	8	48.8	0	93.4714
17	3	33	injury	10	48.8	0	99.7121
18	3	33	injury	4	73.2	0	103.449
19	3	33	injury	9	48.8	0	85.8346
20	3	33	injury	2	61	0	88.5656
1	3	30	control	7	48.8	0	90.148
2	3	30	control	8	61	1	109.596
3	3	30	control	15	61	0	102.654
4	3	30	control	5	36.6	0	151.693
5	3	30	control	6	48.8	0	86.6973
6	3	30	control	6	48.8	0	128.824
7	3	30	control	4	61	0	95.0504
8	3	30	control	7	61	1	165.669
9	3	30	control	6	48.8	0	101.267
10	3	30	control	7	36.6	0	116.827
11	3	30	control	9	73.2	1	93.3121
12	3	30	control	6	85.4	0	110.341
13	3	30	control	6	146.4	3	135.963
14	3	30	control	3	73.2	1	112.412
15	3	30	control	7	61	1	119.722
16	3	30	control	14	61	0	82.2935
17	3	30	control	8	61	1	92.3501
18	3	30	control	6	61	0	102.364
19	3	30	control	6	61	0	91.2149
20	3	30	control	6	61	0	90.0654
1	3	30	injury	6	36.6	0	79.7212
2	3	30	injury	3	36.6	0	109.596
3	3	30	injury	6	97.6	1	114.316
4	3	30	injury	6	48.8	0	77.9274
5	3	30	injury	8	36.6	0	87.2108
6	3	30	injury	7	73.2	0	99.1883
7	3	30	injury	9	61	0	92.8323
8	3	30	injury	4	36.6	0	98.8125
9	3	30	injury	8	36.6	0	104.877
10	3	30	injury	6	48.8	0	81.1094
11	3	30	injury	10	61	0	74.6098
12	3	30	injury	4	61	0	79.8145
13	3	30	injury	6	61	0	80.9256
14	3	30	injury	5	85.4	0	109.596
15	3	30	injury	5	61	0	78.2133
16	3	30	injury	4	73.2	0	104.735
17	3	30	injury	22	48.8	1	106.497
18	3	30	injury	3	61	1	100.825
19	3	30	injury	5	73.2	0	94.8153
20	3	30	injury	4	73.2	0	91.5407
1	3	27	control	8	73.2	0	158.271
2	3	27	control	4	122	2	99.3383
3	3	27	control	6	122	1	121.939
4	3	27	control	6	61	0	103.16
5	3	27	control	6	36.6	2	102.145
6	3	27	control	4	24.4	0	99.5628
7	3	27	control	12	48.8	0	91.4593
8	3	27	control	4	61	1	85.4
9	3	27	control	7	73.2	0	107.124
10	3	27	control	7	73.2	1	113.335
11	3	27	control	11	73.2	1	139.795
12	3	27	control	13	36.6	1	94.1853
13	3	27	control	12	48.8	1	122.061
14	3	27	control	4	61	0	155.95
15	3	27	control	7	73.2	0	129.516
16	3	27	control	7	36.6	0	105.866
17	3	27	control	9	48.8	1	105.302
18	3	27	control	2	61	0	139.742
19	3	27	control	5	61	0	108.505
20	3	27	control	11	48.8	0	90.5598
1	3	27	injury	5	48.8	0	75.5021
2	3	27	injury	10	85.4	0	103.592
3	3	27	injury	5	48.8	0	97.4474
4	3	27	injury	14	24.4	0	83.1929
5	3	27	injury	6	48.8	1	94.7368
6	3	27	injury	7	61	1	101.634
7	3	27	injury	4	61	0	106.706
8	3	27	injury	5	48.8	0	49.7066
9	3	27	injury	6	48.8	0	89.8172
10	3	27	injury	8	48.8	0	63.8609
11	3	27	injury	5	48.8	0	70.2957
12	3	27	injury	4	73.2	0	110.745
13	3	27	injury	6	61	1	99.7121
14	3	27	injury	6	183	3	136.127
15	3	27	injury	6	48.8	0	78.4034
16	3	27	injury	5	61	0	139.529
17	3	27	injury	5	48.8	0	92.8323
18	3	27	injury	10	48.8	0	77.1596
19	3	27	injury	8	48.8	0	90.806
20	3	27	injury	11	36.6	0	72.4848
1	3	24	control	8	73.2	0	90.642
2	3	24	control	6	48.8	0	118.031
3	3	24	control	3	256.2	3	143.214
4	3	24	control	6	24.4	0	154.416
5	3	24	control	9	48.8	0	105.514
6	3	24	control	6	61	0	101.12
7	3	24	control	6	48.8	0	85.4
8	3	24	control	7	61	0	134.366
9	3	24	control	10	73.2	1	148.57
10	3	24	control	10	61	0	89.1519
11	3	24	control	9	48.8	0	81.931
12	3	24	control	5	61	0	129.17
13	3	24	control	5	48.8	0	86.6973
14	3	24	control	3	61	0	148.57
15	3	24	control	5	48.8	0	80.0937
16	3	24	control	6	36.6	1	89.9
17	3	24	control	7	48.8	0	77.4484
18	3	24	control	4	85.4	1	111.815
19	3	24	control	4	48.8	0	110.071
20	3	24	control	9	85.4	2	145.584
1	3	24	injury	5	85.4	1	104.451
2	3	24	injury	5	48.8	0	77.8318
3	3	24	injury	3	48.8	0	110.879
4	3	24	injury	4	61	0	75.5021
5	3	24	injury	8	48.8	0	79.9077
6	3	24	injury	11	36.6	0	59.7675
7	3	24	injury	4	61	0	89.7343
8	3	24	injury	10	36.6	0	86.267
9	3	24	injury	6	61	0	114.511
10	3	24	injury	5	48.8	0	110.543
11	3	24	injury	10	61	0	107.609
12	3	24	injury	14	61	1	118.973
13	3	24	injury	6	48.8	0	72.073
14	3	24	injury	5	85.4	1	149.269
15	3	24	injury	10	48.8	0	76.6758
16	3	24	injury	2	73.2	0	117.842
17	3	24	injury	7	36.6	0	80.1866
18	3	24	injury	5	48.8	0	62.208
19	3	24	injury	6	48.8	0	73.6055
20	3	24	injury	4	61	1	118.66
1	3	21	control	11	48.8	0	114.965
2	3	21	control	7	61	0	96.5266
3	3	21	control	5	61	0	149.916
4	3	21	control	13	61	0	132.357
5	3	21	control	2	36.6	0	89.2353
6	3	21	control	9	97.6	1	155.998
7	3	21	control	7	61	0	136.127
8	3	21	control	7	48.8	0	97.9045
9	3	21	control	10	61	0	99.8613
10	3	21	control	9	48.8	0	124.296
11	3	21	control	4	73.2	1	134.753
12	3	21	control	8	61	0	89.8172
13	3	21	control	9	61	1	152.427
14	3	21	control	7	48.8	0	155.664
15	3	21	control	7	61	1	98.963
16	3	21	control	5	85.4	1	126.786
17	3	21	control	4	146.4	3	138.512
18	3	21	control	9	85.4	2	151.987
19	3	21	control	6	61	1	132.245
20	3	21	control	9	61	0	93.1524
1	3	21	injury	5	61	0	90.2305
2	3	21	injury	2	48.8	0	74.809
3	3	21	injury	10	48.8	0	82.5644
4	3	21	injury	6	61	0	98.2839
5	3	21	injury	7	36.6	0	81.2011
6	3	21	injury	10	36.6	0	75.4035
7	3	21	injury	15	48.8	1	70.1898
8	3	21	injury	9	48.8	1	104.948
9	3	21	injury	9	48.8	0	69.7644
10	3	21	injury	8	36.6	0	71.9697
11	3	21	injury	9	61	0	91.2964
12	3	21	injury	10	48.8	1	85.5741
13	3	21	injury	11	48.8	1	86.4394
14	3	21	injury	9	134.2	2	115.159
15	3	21	injury	4	85.4	0	143.939
16	3	21	injury	8	48.8	1	74.41
17	3	21	injury	8	61	1	90.5598
18	3	21	injury	7	48.8	1	74.7094
19	3	21	injury	8	48.8	0	92.0271
20	3	21	injury	5	48.8	0	76.6758
1	3	18	control	8	85.4	0	153.546
2	3	18	control	8	280.6	3	146.197
3	3	18	control	7	219.6	3	148.018
4	3	18	control	9	73.2	0	140.061
5	3	18	control	11	73.2	1	128.709
6	3	18	control	8	97.6	0	112.014
7	3	18	control	7	183	3	138.297
8	3	18	control	4	61	0	136.89
9	3	18	control	16	170.8	3	154.03
1	3	18	injury	5	73.2	0	99.0382
2	3	18	injury	4	48.8	0	82.6544
3	3	18	injury	8	85.4	0	117.779
4	3	18	injury	8	61	0	85.8346
5	3	18	injury	6	61	0	96.2177
6	3	18	injury	8	48.8	0	73.9082
7	3	18	injury	11	73.2	0	71.7626
8	3	18	injury	6	48.8	0	78.1181
1	3	15	control	14	36.6	0	87.6364
2	3	15	control	9	73.2	0	97.0648
3	3	15	control	9	61	0	79.5343
4	3	15	control	9	48.8	0	95.4411
5	3	15	control	5	61	1	79.3469
6	3	15	control	11	73.2	0	119.286
7	3	15	control	7	73.2	0	144.61
8	3	15	control	4	48.8	0	144.97
9	3	15	control	7	61	1	95.4411
10	3	15	control	11	73.2	0	86.0078
11	3	15	control	9	61	1	89.7343
12	3	15	control	14	73.2	1	131.115
13	3	15	control	5	48.8	0	86.3533
14	3	15	control	6	61	1	100.678
15	3	15	control	11	73.2	1	90.724
16	3	15	control	5	85.4	1	148.82
17	3	15	control	4	97.6	2	162.905
18	3	15	control	7	97.6	2	118.409
19	3	15	control	4	61	1	90.642
20	3	15	control	9	73.2	1	88.06
1	3	15	injury	8	61	0	82.4742
2	3	15	injury	7	61	0	149.966
3	3	15	injury	8	61	0	74.7094
4	3	15	injury	4	61	0	81.3842
5	3	15	injury	4	73.2	0	133.086
6	3	15	injury	14	85.4	1	90.9698
7	3	15	injury	9	61	1	100.085
8	3	15	injury	5	36.6	0	77.0631
9	3	15	injury	11	48.8	0	81.658
10	3	15	injury	6	36.6	0	82.9241
11	3	15	injury	10	85.4	1	87.9755
12	3	15	injury	2	85.4	0	127.021
13	3	15	injury	3	97.6	2	148.77
14	3	15	injury	8	73.2	1	88.1445
15	3	15	injury	5	73.2	1	152.134
16	3	15	injury	8	48.8	1	95.8302
17	3	15	injury	7	97.6	2	144.404
18	3	15	injury	4	61	1	145.482
19	3	15	injury	6	73.2	0	83.7279
20	3	15	injury	6	61	0	82.3839

## Sheet: Ovary development (score)
age of bees	15	18	21	24	27	30	33	36
Colony 1
Control
percent of ovary development (stage)
1	10	25	40	55	55	90	86.6667	100
2	30	35	35	5	15	5	3.33333	0
3	10	15	5	15	15	0	0	0
4	50	25	20	25	15	5	10	0
Sum	100	100	100	100	100	100	100	100
Injury
percent of ovary development (stage)
1	75	85	70	85	95	100	75	85
2	15	15	25	10	0	0	0	15
3	5	0	5	0	0	0	25	0
4	5	0	0	5	5	0	0	0
Sum	100	100	100	100	100	100	100	100
Colony 2
Control
percent of ovary development (stage)
1	21.4286	40	65	45	50	55	85	55
2	28.5714	40	15	0	10	20	5	35
3	14.2857	20	0	30	5	10	10	10
4	35.7143	0	20	25	35	15	0	0
Sum	100	100	100	100	100	100	100	100
Injury
percent of ovary development (stage)
1	55	30	55	71.4286	75	75	75	95
2	25	35	15	23.8095	15	20	20	0
3	5	15	25	4.7619	10	0	0	0
4	15	20	5	0	0	5	5	5
Sum	100	100	100	100	100	100	100	100
Colony3
Control
percent of ovary development (stage)
1	45	44.4444	60	75	55	65	95	75
2	45	11.1111	30	15	35	30	5	25
3	10	44.4444	5	5	10	0	0	0
4	0	0	5	5	0	5	0	0
Sum	100	100	100	100	100	100	100	100
Injury
percent of ovary development (stage)	kłute 15	kłute 18	kłute 21	kłute 24	kłute 27	kłute 30	kłute 33	kłute 36
1	55	100	60	80	80	85	100	100
2	35	0	35	20	15	15	0	0
3	10	0	5	0	0	0	0	0
4	0	0	0	0	5	0	0	0
Sum	100	100	100	100	100	100	100	100
